# Supplementary material for: Uncoupling the Excitatory Amino Acid Transporter 2 From Its C-Terminal Interactome Restores Synaptic Glutamate Clearance at Corticostriatal Synapses and Alleviates Mutant Huntingtin-Induced Hypokinesia
Source: Front Cell Neurosci. 2022 Jan 31;15:792652. doi: 10.3389/fncel.2021.792652 (PMC8841566; doi:10.3389/fncel.2021.792652)
Supplement: Supplementary file 2 [file Table_3.xlsx]

## Sheet: proteinGroups_perseus_Imp
Number in Fig. 2i, j	Gene names	Protein ID	Number of proteins	Peptides	Unique peptides	Q-value	Score	MS/MS count	EAAT2 binders in WT:EAAT2 (FDR5)	EAAT2 binders in HET:EAAT2 (FDR5)	EAAT2 binders in HET:EAAT2-S506X (FDR5)	Differenital binders WT:EAAT2_HET:EAAT2 (t-test p<0.05)	Differenital binders WT:EAAT2_HET:EAAT2-S506X (t-test p <0.05)	Differenital binders HET:EAAT2_HET:EAAT2-S506X (t-test p<0.05)	Intensity difference WT:EAAT2_CONTROL (log2 LFQ)	Intensity difference HET:EAAT2_CONTROL (log2 LFQ)	Intensity difference HET:EAAT2S506X_CONTROL (log2 LFQ)	Intensity difference WT:EAAT2_HET:EAAT2 (log2 LFQ)	Intensity difference WT:EAAT2_HET:EAAT2-S506X (log2 LFQ)	Intensity differeence HET:EAAT2_HET:EAAT2-S506X (log2 LFQ)	p-value intensity difference WT:EAAT2_CONTROL (-log10)	p-value intensity difference HET:EAAT2_CONTROL (-log10)	p-value intensity difference HET:EAAT2-S506X_CONTROL (-log10)	p-value intensity difference WT:EAAT2_HET:EAAT2(-log10)	p-value intensity difference WT:EAAT2_HET:EAAT2-S506X (-log10)	p-value intensity difference HET:EAAT2_HET:EAAT2-S506X (-log10)
1	Sccpdh	Q8R127	1	6	6	0	59.058	58		+		+		+	0.0984696	3.56185	0.828112	-3.46338	-0.729642	2.73374	0.0970039	3.52249	0.410425	4.36857	0.429635	1.64551		Supplemental Table 3
2	Bckdhb	Q6P3A8;Q6P3A8-2	2	5	5	0	103.82	44		+		+		+	-0.661432	2.75601	-0.456596	-3.41744	-0.204837	3.21261	0.991633	4.04849	0.422946	4.88631	0.175241	3.43551		Significant EAAT2 binders in WT:EAAT2 or HET:EAAT2 according to FDR5
3	Tln1	P26039	1	21	15	0	125.53	22		+		+		+	-0.814132	2.4781	-0.698473	-3.29224	-0.115659	3.17658	0.62216	3.76753	0.860379	2.83132	0.0591849	3.41385		Darker green rows: proteins with significant difference between WT:EAAT2 and HET:EAAT2 AND significant difference between HET:EAAT2 and HET:EAAT2-S506X
	Katnb1	Q8BG40	1	10	10	0	32.916	29		+		+			-0.899395	1.69197	-0.132429	-2.59137	-0.766967	1.8244	1.00221	3.0704	0.0630154	3.00506	0.4499	1.29336		Light green row: proteins with significant difference between HET:EAAT2 and WT:EAAT2
4	Rmdn3	Q3UJU9	1	5	5	0	15.954	16		+		+		+	0.0642817	2.60323	-0.126251	-2.53895	0.190533	2.72948	0.0486489	2.81221	0.0501557	4.99967	0.101903	1.9613			Green rows sorted according to log2 intensity difference between WT:EAAT2 and HET:EAAT2
	Acsl3	Q9CZW4	1	9	8	0	17.705	32		+	+	+	+		-0.0906442	2.34266	2.7508	-2.43331	-2.84145	-0.408139	0.0588229	2.24579	3.12145	2.73568	3.72456	0.528315		White rows: significant binders without mHTT-related difference
	Qars	Q8BML9	1	20	19	0	181.9	103		+		+		+	0.0872473	2.47473	0.796358	-2.38749	-0.709111	1.67838	0.0402128	2.6758	0.640994	1.88427	0.401785	1.69789			White rows are sorted according to protein abundance in WT
5	Eef1d	P57776;P57776-2	2	12	1	0.00059988	4	29		+		+		+	0.52303	2.83872	-0.474799	-2.31569	0.997829	3.31352	0.220682	4.1094	0.851796	1.33233	0.480428	4.55998		Gene name in bold: Mentioned in connection with corticobasal patholoy in the Swiss-Prot data base
	Cluh	Q5SW19;Q5SW19-3;Q5SW19-2	3	16	16	0	66.505	51		+		+			1.13022	3.41631	1.71759	-2.28608	-0.58736	1.69872	0.751857	4.10238	0.928079	1.86926	0.230697	0.986499
	RtcA	Q9D7H3	1	5	5	0	33.717	54		+	+	+	+		0.451485	2.67698	2.73108	-2.22549	-2.2796	-0.0541058	0.327338	2.36989	2.51442	2.76851	2.99482	0.051382
	Smcr8	Q3UMB5;Q3UMB5-2	2	13	13	0	39.52	33		+	+	+			-0.317877	1.78652	1.5702	-2.1044	-1.88808	0.216319	0.16803	2.16211	2.31832	1.54551	1.44038	0.198655
	Anxa5	P48036	1	7	7	0	78.115	32		+		+			-0.332756	1.63495	0.600784	-1.9677	-0.93354	1.03416	0.289817	2.3326	1.26794	2.18626	1.10305	1.73425
6	Timm9	Q9WV98	1	3	3	0	52.103	16		+		+		+	0.610383	2.54524	0.224594	-1.93485	0.385789	2.32064	0.529453	3.36066	0.178968	2.37983	0.29976	3.09184
7	Ndufa12	Q7TMF3	1	10	10	0	84.259	122		+		+		+	-1.04243	0.804847	-1.15605	-1.84728	0.113616	1.9609	0.93985	3.10645	2.59375	1.80673	0.0671831	3.72351
	Vps26a	P40336;P40336-2	2	15	13	0	52.033	139		+	+	+			0.395855	2.05882	1.96456	-1.66297	-1.56871	0.0942636	0.216691	2.75434	2.63126	1.37971	1.28616	0.221634
	Kcnma1	Q08460-5;Q08460-3;Q08460-2;Q08460;Q08460-4	5	3	3	0.00030769	4.4863	26		+		+			0.502246	2.07134	0.872633	-1.56909	-0.370387	1.19871	0.348957	2.50036	0.658397	1.51993	0.209692	1.07815
	Pip5k1a	P70182;P70182-3;P70182-2	3	8	4	0	15.153	7		+		+			0.343626	1.78886	0.411835	-1.44524	-0.0682088	1.37703	0.325043	2.12238	0.200643	2.04835	0.0330206	0.897201
8	Rab2b	P59279	1	9	2	0	10.472	20		+		+		+	1.04474	2.48513	0.556026	-1.44038	0.488716	1.9291	0.769756	2.59035	0.465141	1.53692	0.389956	3.98259
	Ccar2	Q8VDP4	1	12	12	0	36.762	49		+		+			-0.288596	1.13035	-0.251322	-1.41895	-0.037274	1.38167	0.231573	2.46394	0.178556	1.66159	0.019655	1.42345
	Acaa1a;Acaa1b	Q921H8;Q8VCH0	2	10	10	0	145.85	200		+		+		+	-0.143856	1.23884	-0.0873141	-1.3827	-0.0565418	1.32616	0.141611	2.75439	0.0865812	2.30743	0.0470249	2.34503
9	Cacnb3	P54285	1	7	4	0	17.328	17		+		+		+	0.965204	2.04214	0.51478	-1.07694	0.450424	1.52736	1.17839	3.25723	0.585486	1.41366	0.411633	2.132
	Nploc4	P60670;P60670-2	2	13	13	0	120.76	92		+		+		+	0.0684426	1.13646	-0.620285	-1.06802	0.688727	1.75675	0.0665486	2.41988	1.23921	1.49154	0.866935	2.81651
10	Dtymk	P97930	2	5	5	0	12.293	23		+		+		+	0.943574	1.99656	0.463906	-1.05299	0.479668	1.53266	1.23284	2.47727	0.400363	1.60156	0.498489	1.80249
	Sgsm1	Q8BPQ7;Q8BPQ7-2	2	10	10	0	49.148	117		+		+		+	-0.000755787	0.977125	-0.105244	-0.97788	0.104488	1.08237	0.000688356	2.98089	0.196821	1.54755	0.103686	3.00263
11	Ddost	O54734	1	13	13	0	240.97	113	+	+		+		+	3.02121	3.86065	1.42329	-0.839443	1.59792	2.43736	3.87527	4.24337	1.21208	2.06244	1.87568	2.57381
	Ifit3	Q64345	1	7	7	0	24.357	19		+		+	+	+	1.00228	1.82854	-0.768023	-0.826257	1.77031	2.59656	1.91579	2.89322	1.04471	1.75707	3.04597	3.51705
	Ptrh2	Q8R2Y8	1	3	3	0	25.074	64		+		+			0.319977	1.13649	0.549351	-0.816514	-0.229374	0.58714	0.689387	2.95766	0.967987	2.49323	0.379949	1.2527
12	Uba2	Q9Z1F9	1	8	8	0	63.744	30	+	+		+		+	1.84655	2.65481	0.260071	-0.80826	1.58648	2.39474	2.97092	4.09698	0.187996	1.56662	1.80413	2.52291
	Mllt4	Q9QZQ1;Q9QZQ1-2	2	41	41	0	323.31	394		+		+			0.00583048	0.635984	0.368508	-0.630154	-0.362678	0.267476	0.0103259	3.22149	1.26822	1.98075	0.893313	0.990138
13	Ppip5k1	A2ARP1-3;A2ARP1-2;A2ARP1;A2ARP1-7	6	14	13	0	44.09	45	+	+		+	+	+	2.21542	2.78232	-0.4738	-0.566898	2.68922	3.25612	3.94795	4.0904	0.512351	1.49278	3.99046	3.96041
	Atp2a2	O55143;O55143-2	6	40	40	0	323.31	1354	+			+			0.765889	0.486393	0.404009	0.279495	0.36188	0.0823846	3.42173	1.7605	1.2981	1.96744	2.02112	0.25762
	Fbxl16	A2RT62	1	10	10	0	256.41	232	+			+			0.752417	0.208407	0.389683	0.54401	0.362735	-0.181276	3.54632	0.422494	1.88584	1.41257	1.49248	0.327249
	Osbpl8	B9EJ86	2	28	28	0	323.31	498	+			+			1.12698	0.530002	0.504689	0.596974	0.622287	0.0253124	2.77667	1.48933	1.15578	2.13389	1.82071	0.0667164
	Prrt3	Q6PE13	1	5	5	0	27.68	39	+			+			2.60339	1.97777	1.75834	0.625617	0.845045	0.219427	2.76665	1.84753	1.03035	1.54316	0.657786	0.117615
	Slc6a3	Q61327	1	6	5	0	12.984	34	+			+			1.51239	0.826683	0.765038	0.685706	0.747351	0.0616446	4.57722	1.8157	2.15106	1.97443	2.89887	0.0953173
	Cadm2	Q8BLQ9-3;Q8BLQ9-2;Q8BLQ9	3	13	13	0	317.63	208	+			+			1.5681	0.736869	1.53501	0.831226	0.0330828	-0.798143	3.45276	1.59654	2.21923	1.8107	0.0322643	1.07585
	Vps51	Q3UVL4;Q3UVL4-2	3	18	18	0	120.02	140	+	+	+	+			2.15991	1.08472	1.38876	1.07519	0.771143	-0.304044	3.86705	3.1108	2.92004	2.11489	1.3014	0.579318
	Ankrd63	A2ARS0	1	8	8	0	105.3	118	+			+	+		1.44635	0.112637	0.102058	1.33371	1.34429	0.0105786	4.00893	0.191766	0.776046	2.7984	3.79772	0.0154483
	Pde10a	Q8CA95-3;Q8CA95-2;Q8CA95;Q8CA95-4	4	34	34	0	323.31	573	+			+	+		1.38755	-0.0126028	-0.095047	1.40015	1.48259	0.0824442	2.64448	0.0135556	0.122091	3.22375	3.65421	0.151108
	Ptpn5	P54830-2;P54830	4	11	11	0	270.37	242	+			+			1.04944	-0.352894	-0.0999599	1.40233	1.1494	-0.252934	2.79117	0.997922	0.149897	3.36765	2.39279	0.415832
	Rnmt	Q9D0L8-3;Q9D0L8;Q9D0L8-2	3	5	5	0	13.356	29	+			+			1.75202	0.314084	1.0872	1.43794	0.66482	-0.773118	4.32538	0.187565	2.4784	1.37135	1.7541	0.540265
	Fam171a2	A2A699;A2A699-2	2	5	5	0	7.6811	22	+			+	+		2.1522	0.65089	-0.458089	1.50131	2.61029	1.10898	3.50375	0.661886	0.456921	2.66272	4.33804	1.32
	Rin1	Q921Q7	1	10	10	0	77.131	38	+			+	+		1.9246	0.407317	-0.382462	1.51729	2.30706	0.789779	2.23809	0.393943	1.07413	1.42899	2.77937	0.968488
14	Rab33a	P97950	1	6	4	0	6.1565	3	+		+	+		+	1.71107	0.131911	1.89352	1.57916	-0.182456	-1.76161	2.36536	0.0956768	2.24419	3.40194	0.56504	3.36648
	Cmtr1	Q9DBC3	1	11	11	0	53.854	44	+			+			1.89006	0.206076	0.348978	1.68398	1.54108	-0.142902	2.52846	0.115631	0.251912	1.47516	1.54103	0.0648334
	Sh2d5	Q8JZW5	1	5	5	0	20.766	27	+			+	+		1.47559	-0.264601	-0.48398	1.74019	1.95957	0.219379	2.474	0.271344	0.41526	4.85331	3.26255	0.22666
15	Elavl4	Q61701;Q61701-2	2	8	2	0.0011786	3.5706	18	+			+		+	1.17231	-0.737874	1.4036	1.91019	-0.231287	-2.14148	2.61288	0.644095	1.21431	2.07891	0.155001	1.42763
16	Slc25a51	Q5HZI9	1	7	7	0	48.606	41	+		+	+		+	3.35875	1.22427	4.12073	2.13449	-0.761976	-2.89646	4.6271	0.887954	4.45764	2.25378	2.57862	2.5022
	Tfam	P40630-2;P40630	2	7	7	0	20.674	50	+	+	+	+			3.98291	1.68623	2.80659	2.29668	1.17632	-1.12036	6.9784	3.26951	2.38955	5.0875	1.18596	0.901746
	Rbm39	Q8VH51-2;Q8VH51;Q8VH51-3	3	11	11	0	128.87	60	+			+			3.25515	0.947459	1.71201	2.30769	1.54314	-0.764551	2.28738	0.684256	1.33292	1.4317	0.877837	0.417876
	Ube3c	Q80U95	1	10	10	0	48.302	28	+			+	+		2.10366	-0.212459	0.564342	2.31612	1.53932	-0.776802	2.96171	0.186593	0.52722	3.85268	2.42308	0.976181
17	Dock4	P59764	1	17	16	0	90.992	61	+		+	+		+	2.06087	-0.314674	2.06629	2.37555	-0.00541363	-2.38096	2.27549	0.343017	2.35306	2.99977	0.00369689	3.32074
	Gprc5b	Q923Z0	1	5	5	0	28.468	31	+			+			2.4836	-0.0297251	1.46629	2.51333	1.01731	-1.49602	3.64458	0.0241672	0.944868	2.7859	0.634463	0.8417
18	Dmd	P11531	1	5	5	0	70.26	30	+			+		+	2.52863	0.00126839	1.84184	2.52736	0.686791	-1.84057	3.97068	0.000936574	1.39427	3.56322	0.52836	1.32568
	Usp39	Q3TIX9	1	4	4	0	13.552	19	+		+	+		+	2.21689	-0.457453	2.2243	2.67435	-0.00740404	-2.68175	2.36666	0.585647	3.62963	2.80618	0.00503605	4.0757
	Vps53	Q8CCB4;Q8CCB4-2	2	13	13	0	77.543	51	+			+			2.58779	-0.286883	0.874523	2.87467	1.71326	-1.16141	3.52396	0.287847	0.326155	3.94147	0.880848	0.463179
19	Surf4	Q64310	1	3	3	0	76.539	18	+		+	+		+	2.67636	-0.538199	2.47398	3.21456	0.202383	-3.01218	3.93782	0.426471	3.4416	3.66902	0.361492	3.09023
20	Apba2	P98084	1	12	9	0	63.017	59	+			+		+	3.35565	0.032331	3.21218	3.32332	0.14347	-3.17985	2.91286	0.0222794	1.6441	3.14582	0.0504374	1.70643
	Penk	P22005	1	3	3	0	14.678	10	+						3.76204	2.41981	2.45867	1.34223	1.30336	-0.0388622	3.64957	1.3662	1.31845	1.01733	0.904916	0.011773
	Snx9	Q91VH2	1	12	12	0	86.785	41	+				+		3.07232	2.31941	0.129753	0.752911	2.94257	2.18966	4.08907	1.86658	0.0527406	0.801457	2.47955	1.25251
	Acads	Q07417	1	9	9	0	55.733	57	+						2.98432	2.5601	1.83816	0.424221	1.14615	0.721932	3.58637	0.958327	1.23567	0.143017	1.07655	0.200099
	Uap1l1	Q3TW96;Q3TW96-2	5	8	8	0	29.962	62	+						2.66795	2.54342	1.92883	0.12453	0.739115	0.614585	2.5656	1.94659	1.20795	0.169259	0.746277	0.45783
	Sec23b	Q9D662	1	13	9	0	64.467	51	+						2.4496	2.29158	2.05396	0.158017	0.395637	0.237621	2.47204	1.90348	1.41548	0.24748	0.382318	0.173988
	Lpcat4	Q6NVG1	1	4	4	0	15.804	33	+						2.17933	1.68618	1.70598	0.493154	0.473348	-0.0198054	2.52337	1.43535	1.71206	0.75406	1.68765	0.0196169
	Cdk14	O35495-2;O35495;O35495-3	3	6	4	0	18.567	45	+						1.98194	1.53552	0.546772	0.446415	1.43517	0.988753	2.53494	1.75976	0.305953	0.358774	1.01661	0.554006
	Vps52	Q8C754;Q8C754-2	2	13	13	0	191.81	92	+						1.97919	1.46963	0.29445	0.50956	1.68474	1.17518	2.2407	1.25527	0.164893	0.633953	2.047	1.04105
	Carkd	Q9CZ42-2	1	11	1	0	5.2061	20	+						1.95981	0.252474	1.13147	1.70733	0.828337	-0.878996	2.31831	0.0919142	0.812738	1.17687	0.925983	0.388295
	Lpgat1	Q91YX5	1	7	7	0	24.922	49	+						1.95555	1.50539	1.34516	0.450156	0.610386	0.16023	2.28539	1.63394	1.15395	0.942469	0.767941	0.16202
	Rab8a	P55258	1	8	3	0	17.777	39	+						1.93094	0.883513	0.787673	1.04742	1.14326	0.09584	2.89373	0.68307	0.493344	0.931871	0.877937	0.0371834
	Agfg2	Q80WC7;Q80WC7-2	2	6	6	0	50.773	48	+				+		1.83333	0.720818	-0.620927	1.11252	2.45426	1.34175	3.22448	0.61406	0.343509	1.28638	2.09373	0.753027
	Prkag2	Q91WG5-2;Q91WG5	2	11	8	0	104.26	50	+						1.77055	0.786891	0.262841	0.983663	1.50771	0.52405	2.31767	0.411192	0.114836	0.539588	0.909585	0.169838
	Slc12a2	P55012	1	10	10	0	34.811	27	+						1.63659	1.1964	0.235058	0.440193	1.40153	0.961339	2.28806	0.966529	0.130144	0.443909	1.5863	0.646916
	Mapk9	Q9WTU6-2;Q9WTU6;Q9WTU6-3;Q9WTU6-4	4	7	2	0	16.996	17	+				+		1.31404	1.46584	0.0307412	-0.151801	1.2833	1.4351	2.53465	1.03747	0.0328198	0.0907101	3.31991	1.07861
	Mgea5	Q9EQQ9;Q9EQQ9-3	3	18	18	0	166.33	135	+						1.31276	0.483608	0.662617	0.829152	0.650143	-0.179009	2.44414	0.613266	0.772497	1.23807	0.815737	0.140965
	Adcy9	P51830	1	15	15	0	94.978	82	+						1.2386	0.837387	0.137781	0.401208	1.10081	0.699606	3.15592	1.71774	0.226901	0.729662	2.41559	1.18389
	Jup	Q02257	1	19	14	0	98.805	67	+						1.18455	0.888913	-1.3088	0.295642	2.49335	2.19771	2.8529	1.31344	0.82453	0.33083	1.95191	1.35472
	Fam49a	Q8BHZ0	1	13	11	0	237.06	237	+						0.710687	0.519283	0.615027	0.191403	0.0956593	-0.0957441	3.26679	1.98242	1.97574	0.849837	0.286224	0.233881
	Hras	Q61411;Q61411-2	2	9	2	0	146.47	103	+		+				1.67162	0.866796	1.589	0.804825	0.0826171	-0.722208	2.57926	1.40965	2.44581	1.15552	0.0774555	1.05159
	Ipo9	Q91YE6	1	13	13	0	182.73	87	+		+				0.800689	0.306698	0.913199	0.493991	-0.11251	-0.606502	3.38857	0.346288	4.58147	0.71175	0.475179	0.810771
	Slc7a14	Q8BXR1	1	7	7	0	21.27	60	+	+					4.61881	4.7504	3.35638	-0.131583	1.26244	1.39402	5.65655	5.29653	1.48909	0.253176	0.571011	0.550721
	Prkab2	Q6PAM0	1	6	5	0	48.06	43	+	+	+				4.04932	3.69476	4.6765	0.354556	-0.627179	-0.981735	5.65157	3.92583	4.34596	0.46912	0.866752	1.01875
	Faah	O08914	1	8	8	0	71.138	72	+	+	+				3.4445	3.5484	3.51701	-0.103895	-0.0725078	0.0313869	5.52045	5.89759	4.98088	0.141892	0.0813641	0.037459
	Chat	Q03059	1	10	10	0	32.742	58	+	+	+				3.39411	3.25608	2.43486	0.138035	0.959245	0.82121	4.27012	3.19617	2.06669	0.172836	1.11554	0.691911
	Eif1a	Q60872	1	4	2	0	6.0219	9	+	+	+				3.27708	2.27971	3.09028	0.997372	0.1868	-0.810572	5.27333	2.19349	6.98909	0.942414	0.286787	0.700988
	Rhoa	Q9QUI0	2	15	13	0	269.49	333	+	+					3.05814	3.48293	2.65689	-0.424795	0.401248	0.826043	2.84608	2.46688	1.84423	0.713576	0.526076	0.823344
	Tbc1d5	Q80XQ2	1	13	13	0	161.9	116	+		+				2.8529	2.65597	2.95214	0.196931	-0.0992408	-0.296172	2.26264	1.89043	2.16671	0.200562	0.106211	0.566086
	Comtd1	Q8BIG7	1	5	5	0	44.624	53	+	+	+				2.8058	2.90911	3.04991	-0.103313	-0.244108	-0.140795	3.79148	5.12334	4.4467	0.10557	0.250888	0.235622
	Ptprn	Q60673	1	6	6	0	50.235	37	+		+			+	2.714	0.559758	3.25334	2.15424	-0.539336	-2.69358	2.47115	0.245786	4.71061	1.19341	0.402428	1.61218
	Puf60	Q3UEB3-2;Q3UEB3-3;Q3UEB3	3	20	20	0	207.48	188	+	+					2.71322	2.89877	1.86455	-0.185556	0.848665	1.03422	2.5715	3.89149	1.30581	0.124755	0.474408	0.695513
	Ctdp1	Q7TSG2	2	10	10	0	57.352	64	+		+				2.69717	1.98074	2.66864	0.71643	0.02853	-0.6879	2.8945	1.98455	2.58265	0.883528	0.0232729	0.838932
	Slc6a9	P28571-1;P28571-2;P28571	3	3	3	0	20.351	69	+	+	+				2.67499	2.55879	2.57976	0.116201	0.0952314	-0.0209699	2.16831	2.71291	2.27593	0.0674249	0.0483756	0.0152576
	Rps6ka5	Q8C050-2;Q8C050	2	10	9	0	66.485	85	+	+					2.65669	1.4979	1.86152	1.15879	0.795167	-0.363626	2.3248	2.20135	1.04628	1.01662	0.362868	0.159333
	Cyb5r1	Q9DB73;Q9DB73-2	2	7	7	0	112.25	47	+	+					2.631	3.38582	1.809	-0.754826	0.822	1.57683	2.24666	2.4218	0.975072	1.10206	0.61896	1.1732
	Ergic1	Q9DC16	1	6	6	0	15.529	39	+	+	+				2.62659	3.05061	2.59603	-0.424024	0.0305594	0.454584	4.50143	4.78258	4.4517	1.01884	0.0503143	1.78189
	Gna13	P27601	1	9	8	0	28.363	42	+	+			+	+	2.51828	3.31824	-0.500667	-0.799959	3.01894	3.8189	4.15348	3.81327	0.554549	1.1723	3.93932	3.65067
	Ocrl	Q6NVF0;Q6NVF0-2	2	14	14	0	49.988	30	+	+					2.47202	2.82431	1.95616	-0.352288	0.515864	0.868152	2.52271	4.04907	1.64879	0.2455	0.280794	0.607503
	Akt1	P31750	2	9	8	0	30.101	50	+	+					2.41663	2.58347	2.06584	-0.166845	0.350783	0.517628	3.56942	3.57029	1.41597	0.236417	0.205648	0.29096
	UPF0317 protein C14orf159 homolog, mitochondrial	Q8BH86;Q8BH86-2	2	11	11	0	72.858	29	+	+	+				2.16816	2.32039	2.20565	-0.152239	-0.0374891	0.114749	6.27246	4.54832	4.84446	0.449787	0.117118	0.230815
	Dglucy	Q8BH86;Q8BH86-2	2	11	11	0	72.858	29	+	+	+				2.16816	2.32039	2.20565	-0.152239	-0.0374891	0.114749	6.27246	4.54832	4.84446	0.449787	0.117118	0.230815
	Rdh14	Q9ERI6	1	7	7	0	54.785	90	+		+				2.0843	1.32179	2.04345	0.762508	0.0408463	-0.721662	3.26416	2.16427	3.80605	1.09745	0.0449383	1.33858
	Syne1	Q6ZWR6-4;Q6ZWR6	2	6	6	0.00030675	4.4397	6	+	+			+	+	2.01462	1.96115	-1.20919	0.0534664	3.22381	3.17034	3.23399	2.77034	1.37678	0.132316	4.86185	4.23112
	Dnaja3	Q99M87-2;Q99M87;Q99M87-3	3	8	8	0	41.478	41	+		+				1.99698	0.821002	2.22919	1.17598	-0.232215	-1.40819	2.30039	0.410474	2.30911	0.896711	0.414492	0.980139
	Cyb5a	P56395	1	4	4	0	11.69	30	+	+			+	+	1.97169	1.34328	-1.15892	0.628404	3.13061	2.5022	4.64242	2.40723	2.12298	1.07227	4.68498	3.09896
	Map6d1	Q14BB9	1	5	5	0	11.956	11	+	+					1.96961	1.39371	0.984754	0.5759	0.984854	0.408954	4.09035	2.58325	1.10686	1.47823	1.40229	0.400996
	Exoc4	O35382	1	21	21	0	97.247	157	+	+	+				1.91877	2.52929	2.31339	-0.610517	-0.394616	0.215901	2.57871	3.4882	3.95084	0.63655	0.42043	0.257865
	Necab1	Q8BG18	1	8	8	0	34.095	30	+	+					1.8221	2.04758	1.38322	-0.225477	0.438884	0.664361	2.62407	3.17378	1.05982	0.20522	0.266223	0.411804
	Sec61a1	P61620	1	4	2	0	40.66	15	+	+					1.70728	1.37529	0.523698	0.331989	1.18358	0.851594	2.75235	2.3263	0.644688	0.753961	2.26778	1.93657
	Rogdi	Q3TDK6;Q3TDK6-2;Q3TDK6-3	3	16	16	0	205.3	306	+		+				1.3775	1.12752	1.46255	0.249981	-0.085041	-0.335021	2.40702	1.74433	2.39974	0.491551	0.162201	0.865579
	Srrm1	Q52KI8-2;Q52KI8	2	6	6	0	31.952	46		+					2.30657	3.32066	1.5248	-1.01408	0.781778	1.79586	1.17292	3.05219	0.555336	0.431851	0.214103	0.682635
	Pccb	Q99MN9	1	17	17	0	236.2	147		+	+				2.30049	3.65602	3.43182	-1.35552	-1.13133	0.224195	1.047	2.14373	2.17408	0.689568	0.588515	0.22384
	Smap2	Q7TN29-2;Q7TN29	2	4	3	0	6.9587	9		+					2.1112	1.65512	0.359726	0.456077	1.75148	1.2954	2.06769	2.25399	0.161618	0.401995	1.12489	0.81876
	Clint1	Q99KN9-2;Q99KN9	2	11	11	0	83	121		+				+	2.06336	2.42773	0.607159	-0.364369	1.4562	1.82057	1.47133	2.3763	0.396444	0.231255	1.06503	2.24721
	Ckap5	A2AGT5-2;A2AGT5-3;A2AGT5	3	33	33	0	156.19	98		+	+				2.05544	2.66628	2.79353	-0.610838	-0.738088	-0.12725	1.36163	2.98092	2.99021	0.30787	0.382356	0.0954085
	Vars2	Q3U2A8	1	13	13	0	76.856	71		+				+	1.98171	2.99552	0.0751767	-1.01382	1.90653	2.92035	2.10097	3.94374	0.0574706	1.11503	1.93777	3.58349
	Rdh11	Q9QYF1	1	5	5	0	23.491	28		+					1.9163	2.52109	2.23671	-0.604792	-0.320406	0.284386	1.60137	2.02026	1.81851	0.763037	0.360141	0.549703
	Rap2b	P61226	1	8	3	0	30.253	46		+	+				1.90521	2.15684	2.64491	-0.251629	-0.7397	-0.48807	2.18569	2.73554	2.94812	0.275476	0.915047	0.920826
	Blvrb	Q923D2	1	5	5	0	13.346	34		+					1.63357	3.39938	1.27664	-1.76581	0.356926	2.12274	0.706378	3.35125	0.816561	0.784299	0.10547	1.49308
	Epm2aip1	Q8VEH5	1	11	11	0	54.491	44		+					1.51543	2.26416	0.741581	-0.748735	0.773844	1.52258	1.00406	2.1688	0.350009	0.514923	0.365722	1.01284
	Fn3k	Q9ER35	1	3	3	0	7.8908	30		+				+	1.49142	1.93556	1.08009	-0.444147	0.411327	0.855474	1.23805	2.07133	1.03932	0.402188	0.342926	2.26394
	Crtc1	Q68ED7	1	4	4	0	42.565	48		+	+				1.43622	2.64934	2.33737	-1.21312	-0.901146	0.311972	1.20629	3.69297	4.97581	0.933053	0.706731	0.498515
	Asap2	Q7SIG6;Q7SIG6-2	2	18	16	0	107.59	93		+					1.41928	2.37656	2.04557	-0.957288	-0.626291	0.330997	0.72126	2.34197	1.01277	0.406713	0.189176	0.108427
	Eif5b	Q05D44	1	15	15	0	75.648	46		+	+				1.4183	2.44717	1.90853	-1.02887	-0.490232	0.538642	0.786389	2.38831	2.37829	0.537697	0.235446	0.664287
	Ythdf3	Q8BYK6;Q8BYK6-3;Q8BYK6-2	3	6	3	0	29.341	37		+				+	1.25878	2.97334	0.130922	-1.71456	1.12786	2.84241	0.720042	2.77649	0.0718344	1.251	0.685191	3.29291
	Psmg1	Q9JK23	1	4	4	0	22.518	45		+					1.25851	2.25719	1.84797	-0.998687	-0.589466	0.409221	0.834093	3.37139	1.74613	0.660166	0.293041	0.339567
	Yif1b	Q9CX30-2;Q9CX30	2	3	3	0	13.693	6		+					1.22208	1.4373	1.16932	-0.215216	0.0527595	0.267975	1.2717	2.57725	1.76746	0.182045	0.0367702	0.570633
	Mkl2	P59759	1	8	8	0	54.172	42		+				+	1.21548	2.45908	-0.445812	-1.2436	1.66129	2.90489	0.697545	4.14282	0.496534	0.731749	0.978694	3.63406
	Stat3	P42227-2;P42227-3;P42227	3	7	7	0	20.619	14		+					1.19025	2.02008	0.831341	-0.829832	0.358905	1.18874	0.880221	2.95781	0.871179	0.620177	0.201656	1.71085
	Dnaja4	Q9JMC3	1	8	8	0	27.545	32		+				+	1.15145	2.19804	-0.262844	-1.04659	1.4143	2.46088	0.653346	2.30633	0.18236	0.616399	0.85843	2.67356
	Ube2h	P62257	1	4	4	0	26.637	25		+				+	0.983675	1.85437	-0.909786	-0.870693	1.89346	2.76415	0.374931	2.50758	0.878709	0.32949	0.819766	2.96751
	Ipo5	Q8BKC5;Q8BKC5-2	2	15	15	0	63.078	63		+				+	0.915578	1.61262	0.0642653	-0.69704	0.851312	1.54835	1.91807	2.85089	0.0827978	1.36144	1.74719	2.7214
	Usp4	P35123	1	11	9	0	120.79	45		+	+				0.89545	1.81853	2.25404	-0.923076	-1.35859	-0.435515	0.478592	2.33668	2.32694	0.547504	0.825324	0.574155
	Bckdk	O55028	1	3	3	0	19.029	23		+	+				0.876852	1.42978	1.98699	-0.552924	-1.11013	-0.55721	1.16949	2.56421	2.93598	0.774115	1.59229	1.08311
	Gabra1	P62812	2	8	6	0	25.551	81		+	+				0.834486	1.47056	1.55253	-0.636079	-0.718043	-0.0819635	0.5795	3.89925	2.5835	0.424359	0.45939	0.109563
	Coq5	Q9CXI0	1	5	5	0	28.869	23		+	+				0.824837	1.54468	1.47309	-0.719844	-0.648255	0.071589	0.689067	2.56204	2.36365	0.653142	0.56462	0.15016
	Oxsm	Q9D404	1	6	6	0	48.911	50		+	+				0.765067	2.18878	2.0616	-1.42371	-1.29653	0.127181	0.426311	4.08906	3.69655	0.952208	0.841455	0.461921
	Slc4a3	P16283	3	15	14	0	72.719	36		+					0.752608	2.90349	1.78871	-2.15088	-1.03611	1.11478	0.30604	2.25662	1.0984	1.18629	0.433995	0.725162
	Nagk	Q9QZ08	1	6	6	0	19.454	44		+					0.637353	1.99006	-0.100602	-1.35271	0.737955	2.09066	0.365857	2.22924	0.0366251	0.994085	0.308208	1.22173
	Bcl2l13	P59017	1	5	5	0	83.937	36		+				+	0.636515	1.93487	-0.0417495	-1.29836	0.678264	1.97662	0.404442	2.89796	0.0375801	1.02642	0.446365	3.18055
	Gdpgp1	Q3TLS3	1	4	4	0	10.17	8		+				+	0.590453	1.97891	0.429268	-1.38845	0.161185	1.54964	0.34898	4.27251	0.507532	0.992718	0.0731996	2.10762
	Hmox2	O70252	1	6	6	0	132.45	57		+				+	0.561252	2.34475	0.460662	-1.7835	0.10059	1.88409	0.356852	2.70653	0.405786	1.26957	0.0444035	1.58515
	Rpn2	Q9DBG6	1	6	6	0	80.658	31		+				+	0.549543	3.01081	0.540814	-2.46127	0.0087286	2.47	0.202486	3.65392	0.302981	1.28591	0.00245102	1.9354
	Avl9	Q80U56	1	18	18	0	186.88	181		+					0.476873	0.858247	0.49316	-0.381374	-0.016287	0.365087	0.911333	3.07808	1.91031	0.701957	0.0207398	1.49198
	Psmd11	Q8BG32	1	17	17	0	91.94	183		+					0.266494	1.38927	0.433824	-1.12278	-0.16733	0.955445	0.167318	2.3043	0.575933	1.00951	0.10288	1.8904
	Gabrb2	P63137-2;P63137	2	8	4	0	31.196	124		+					0.262117	1.46033	0.980392	-1.19822	-0.718275	0.479943	0.200306	3.42328	2.55971	1.29455	0.698634	1.68217
	Nemf	Q8CCP0;Q8CCP0-3;Q8CCP0-4	3	14	1	0	44.362	79		+				+	0.105629	1.33788	-1.74199	-1.23225	1.84762	3.07987	0.0533263	2.94385	2.46509	0.953008	1.41994	4.22221
	L1cam	P11627	1	22	22	0	288.24	294		+					0.0357985	0.67908	0.193702	-0.643281	-0.157903	0.485378	0.052883	3.051	0.513858	1.43681	0.233352	1.35767
	Rabgap1	A2AWA9;A2AWA9-2	3	13	11	0	71.299	93		+				+	-0.130433	1.30289	-0.224667	-1.43332	0.0942341	1.52755	0.0418536	2.87438	0.336496	0.65209	0.0301178	3.97867
	Arfgef3	Q3UGY8	1	14	14	0	77.188	77	+	+	+	+			2.35619	2.18109	2.09295	0.175095	0.263236	0.0881405	3.05139	2.50071	2.37819	0.266312	0.41636	0.117122
